# Supplementary material for: Metabolic Signatures of 10 Processed and Non-processed Meat Products after In Vitro Digestion
Source: Metabolites. 2020 Jul 3;10(7):272. doi: 10.3390/metabo10070272 (PMC7408382; doi:10.3390/metabo10070272)
Supplement: Supplementary file 1 [file metabolites-10-00272-s001.zip]

Archive with 3 entries (2 files):
- metabolites-830081-supplementary-re2/
- metabolites-830081-supplementary-re2/Supplement Meat digest.pdf
- metabolites-830081-supplementary-re2/Tables S1.xlsx
