# Supplementary material for: Metabolic Signatures of 10 Processed and Non-processed Meat Products after In Vitro Digestion
Source: Metabolites. 2020 Jul 3;10(7):272. doi: 10.3390/metabo10070272 (PMC7408382; doi:10.3390/metabo10070272)
Supplement: Supplementary file 1 [file metabolites-10-00272-s001.zip › metabolites-830081-supplementary-re2/Tables S1.xlsx]

## Sheet: Table S1a
TABLE S1a : Molecular features with highest loadings for the first principal component (PC1) of a principal component analysis (PCA) of an untargeted metabolomics analysis of meat in vitro digests. A PCA was performed for 5503 metabolic features detected in at least 95 out of 99 meat digests. Features with highest loadings on PC1 were tentatively annotated (level 4) based on exact mass and reason…
1Class of compounds matched on exact mass (HMDB) and a similar retention time with compounds of the same class already identified with the metabolomics approach applied in this study
2HMDB ID of one compound that matches the exact mass (< 8 ppm), [M+H]+ or [M+Na]+
Feature ID	Measured m/z	Retention time (min)	Loading PC1	Adduct type	Tentative annotation1	HMDB ID for possible annotation2	Confidence level of annotation
352.2589@7.2571564	353.266	7.25716	-0.04751	[M+Na]+	Monoglyceride	HMDB0011533	4
347.2831@7.304468	348.29	7.30447	-0.03879
316.2616@7.0018764	317.269	7.00188	-0.03876	[M+H]+	Monoglyceride	HMDB0011563	4
731.5576@7.188431	732.565	7.18843	-0.03797
330.2554@7.30386	331.263	7.30386	-0.03751
425.2904@7.276379	426.298	7.27638	-0.03722
331.2111@3.2992122	332.218	3.29921	-0.03667
541.3143@7.262157	542.322	7.26216	-0.03645	[M+Na]+	LysoPC	HMDB0010386	4
505.3525@7.2692094	506.36	7.26921	-0.03614	[M+H]+	LysoPC	HMDB0010408	4
503.3346@7.269827	504.342	7.26983	-0.03586
430.3077@6.5613093	431.315	6.56131	-0.03583
740.5456@7.18863	741.553	7.18863	-0.03578
807.0687@6.734935	808.076	6.73494	-0.03567
366.238@6.8422794	367.245	6.84228	-0.03566	[M+Na]+	Diglyceride	HMDB0092900	4
527.3348@7.273001	528.342	7.273	-0.03522	[M+Na]+	LysoPC	HMDB0010408	4
245.138@2.129643	246.145	2.12964	0.034796	[M+H]+	dipeptide	HMDB0028735	4
144.0423@0.8598	145.05	0.8598	0.03506
188.1163@1.7689252	189.124	1.76893	0.035123	[M+H]+	dipeptide	HMDB0000759	4
144.0421@1.8568981	145.049	1.8569	0.035561
260.0211@1.8571947	261.028	1.85719	0.035966	[M+H]+			4
126.031@3.0319562	127.038	3.03196	0.036023
685.5456@7.1780977	686.553	7.1781	0.036089
390.2773@6.3557057	391.285	6.35571	0.036197
326.2822@7.3021407	327.289	7.30214	0.03627
440.2441@7.244765	441.251	7.24477	0.036418
335.1849@3.218143	336.192	3.21814	0.03678
293.1379@2.4736114	294.145	2.47361	0.036862	[M+H]+	dipeptide	HMDB0028993	4
680.0289@7.17802	681.036	7.17802	0.037305
714.4714@7.1750627	715.479	7.17506	0.038092
713.4653@7.195961	714.473	7.19596	0.038186
259.1536@2.165971	260.161	2.16597	0.038313	[M+H]+	dipeptide	HMDB0028800	4
688.0151@7.1779604	689.022	7.17796	0.038371
424.2914@7.121644	425.299	7.12164	0.038443
349.1995@3.1131904	350.207	3.11319	0.038884
514.389@7.1777544	515.396	7.17775	0.038948
688.5147@7.17781	689.522	7.17781	0.039053
270.2574@7.1788206	271.265	7.17882	0.039061	[M+H]+	Heptadecanoic acid	HMDB0002259	4
378.2754@7.439183	379.283	7.43918	0.039586	[M+Na]+	Monoglyceride	HMDB0011567	4
526.3724@7.1777883	527.38	7.17779	0.039588
352.2594@7.174123	353.267	7.17412	0.03985	[M+Na]+	Monoglyceride	HMDB0072873	4
679.5275@7.1786346	680.535	7.17863	0.040959
359.2823@6.777727	360.29	6.77773	0.041302
506.9019@7.1769357	507.909	7.17694	0.041762
301.2006@3.7124484	302.208	3.71245	0.042281
506.4004@7.1768084	507.408	7.17681	0.042706
357.2632@4.118799	358.271	4.1188	0.04327	[M+H]+	tripeptide	HMDB0094648	4
523.3774@7.1734	524.385	7.1734	0.043852
687.5138@7.1785355	688.521	7.17854	0.044455
328.2608@7.1025095	329.268	7.10251	0.045185	[M+H]+	Monoglyceride	HMDB0011534	4
457.2251@7.1789837	458.232	7.17898	0.045233
671.5381@7.178649	672.545	7.17865	0.045928
329.2321@3.553206	330.239	3.55321	0.046168
330.2773@7.1772537	331.285	7.17725	0.046814	[M+H]+	Monoglyceride	HMDB0011533	4
398.2516@7.15177	399.259	7.15177	0.047943
514.8908@7.178001	515.898	7.178	0.047989
331.2111@3.6337917	332.218	3.63379	0.048851
278.1639@3.3557038	279.171	3.3557	0.049888	[M+H]+	Phenylalanylisoleucine dipeptide	HMDB0028998	2
522.8775@7.1784186	523.885	7.17842	0.051638
522.3757@7.173889	523.383	7.17389	0.052545
356.2931@7.255172	357.3	7.25517	0.056179	[M+H]+	Monoglyceride	HMDB0011537	4

## Sheet: Table S1b
TABLE S1b : Molecular features with highest loadings for the second principal component (PC2) of a principal component analysis (PCA) of untargeted metabolomics analysis of meat in vitro digests. A PCA was performed for 5503 metabolic features detected in at least 95 out of 99 meat digests. Features with highest loadings on PC2 were tentatively annotated based on exact mass and reasonable retenti…
1Class of compounds matched on exact mass (HMDB) and a similar retention time with compounds of the same class already identified with the metabolomics approach applied in this study
2HMDB ID of one compound that matches the exact mass (< 8 ppm), [M+H]+ or [M+Na]+
Feature ID	Measured m/z	Retention time (min)	Loading PC1	Adduct type	Tentative annotation1	HMDB ID for possible annotation2	Confidence level of annotation
522.3755@7.1384945	523.383	7.13849	-0.06045
240.1343@5.479198	241.142	5.4792	-0.05624
352.2589@7.126909	353.266	7.12691	-0.05589	[M+Na]+	Monoglyceride	HMDB0011533	4
352.2589@7.2571564	353.266	7.25716	-0.05535
382.2372@7.03935	383.245	7.03935	-0.05312
278.2246@6.7126045	279.232	6.7126	-0.05172	[M+H]+	Linolenic acid	HMDB0001388	4
761.4653@7.0386753	762.473	7.03867	-0.04817
279.2283@6.7166314	280.236	6.71663	-0.04797
366.2383@6.3130207	367.246	6.31302	-0.04793	[M+Na]+	Diglyceride	HMDB0116368	4
330.2771@7.126663	331.284	7.12666	-0.04753	[M+H]+	Monoglyceride	HMDB0011533	4
792.5053@7.0386443	793.513	7.03864	-0.04592
530.3944@8.146856	531.402	8.14686	-0.04574	[M+Na]+	Diglyceride	HMDB0007038	4
750.541@7.6735516	751.548	7.67355	-0.04573	[M+Na]+	Diglyceride	HMDB0116445	4
612.4726@9.300493	613.48	9.30049	-0.04539	[M+Na]+	Diglyceride	HMDB0007272	4
558.8771@7.0396585	559.884	7.03966	-0.04531
340.2983@7.3681364	341.306	7.36814	-0.04497
200.142@5.4760528	201.149	5.47605	-0.0446
559.8776@7.039875	560.885	7.03988	-0.04446
521.8781@7.128816	522.885	7.12882	-0.04427
312.2664@10.36685	313.274	10.3668	-0.04423
334.1595@7.0409436	335.167	7.04094	-0.04422
268.1289@7.0393615	269.136	7.03936	-0.04387	[M+Na]+	3-Hydroxydodecanedioic acid	HMDB0000413	4
381.2372@7.0396047	382.245	7.0396	-0.04386
336.2647@9.748328	337.272	9.74833	-0.04354
368.2533@6.6306868	369.261	6.63069	-0.04352
810.4799@7.0384936	811.487	7.03849	-0.04347
648.4411@10.3673	649.448	10.3673	-0.04335
519.8535@6.95417	520.861	6.95417	-0.04284
324.1547@7.039741	325.162	7.03974	-0.04281
542.3997@7.0397515	543.407	7.03975	-0.04269
359.3035@7.074193	360.311	7.07419	-0.04198
808.4779@7.038988	809.485	7.03899	-0.04197
442.2309@6.910454	443.238	6.91045	-0.04195
264.1705@6.6629786	265.178	6.66298	-0.04179
523.3512@6.9545	524.359	6.9545	-0.04167
352.2596@7.6796713	353.267	7.67967	-0.04146
212.1032@4.4484468	213.111	4.44845	-0.04136
342.2765@6.9546027	343.284	6.9546	-0.04092
395.1888@7.072941	396.196	7.07294	-0.04084
380.2357@7.071907	381.243	7.07191	-0.04077
542.9019@7.0398345	543.909	7.03984	-0.04065
550.3887@7.040249	551.396	7.04025	-0.04061
574.4947@9.7469015	575.502	9.7469	-0.04043
444.2464@7.042274	445.254	7.04227	-0.04026
346.2119@6.6916757	347.219	6.69168	-0.04021
527.4542@8.436521	528.462	8.43652	-0.04011
244.1678@5.8244815	245.175	5.82448	-0.04009
382.7391@7.0391355	383.746	7.03914	-0.04009
344.2571@6.3070936	345.264	6.30709	-0.03985	[M+H]+	Diglyceride	HMDB0116368	4
328.2377@7.579052	329.245	7.57905	-0.03984
347.2362@6.9552526	348.243	6.95525	-0.0398
296.1237@7.0406466	297.131	7.04065	-0.03966
727.5386@7.184087	728.546	7.18409	-0.03941
692.0137@7.128638	693.021	7.12864	-0.03925
481.3292@6.8786716	482.337	6.87867	-0.03913
328.2612@6.400796	329.269	6.4008	-0.03908
675.4962@6.954608	676.504	6.95461	-0.03894
565.3956@7.187932	566.403	7.18793	-0.03889
503.8782@6.954969	504.885	6.95497	-0.03881
338.2818@10.365189	339.289	10.3652	-0.03863
306.2541@6.977672	307.261	6.97767	-0.03859
682.5367@7.13867	683.544	7.13867	-0.03852
618.521@9.907689	619.528	9.90769	-0.03852
381.7386@7.0396905	382.746	7.03969	-0.0385
684.4837@6.954699	685.491	6.9547	-0.03846
675.9982@6.9539623	677.005	6.95396	-0.03837
724.5251@7.8759656	725.532	7.87597	-0.03836
294.1813@6.3356295	295.189	6.33563	-0.0383
614.3417@3.7601388	615.349	3.76014	-0.0383
375.2159@3.9942083	376.223	3.99421	-0.03826
636.4725@8.989953	637.48	8.98995	-0.03823
683.9841@6.9542837	684.991	6.95428	-0.03801
533.2864@7.0791984	534.294	7.0792	0.038055
457.2251@7.1789837	458.232	7.17898	0.038141
501.2851@6.907777	502.292	6.90778	0.038272	[M+H]+	LysoPE	HMDB0011518	4
757.5253@7.69624	758.533	7.69624	0.038328
365.1951@3.975537	366.202	3.97554	0.038488
459.272@7.1084027	460.279	7.1084	0.038569	[M+Na]+	LysoPE	HMDB0011152	4
361.2594@7.1260376	362.267	7.12604	0.03859
473.2845@7.2004867	474.292	7.20049	0.038974
479.3378@7.2386394	480.345	7.23864	0.039372	[M+H]+	LysoPC	HMDB0010407	4
687.5431@7.956465	688.55	7.95646	0.03958
451.3072@6.921453	452.315	6.92145	0.040236
465.322@7.0589743	466.329	7.05897	0.040935	[M+H]+	LysoPE	HMDB0240598	4
769.9593@7.073945	770.967	7.07395	0.041053
514.3053@7.087358	515.313	7.08736	0.041661	[M+Na]+	LysoPA	HMDB0114750	4
571.322@7.361066	572.329	7.36107	0.041706
359.1878@3.1297321	360.195	3.12973	0.042049
330.2773@7.1772537	331.285	7.17725	0.042117	[M+H]+	Monoglyceride	HMDB0011533	4
477.3217@7.0493298	478.329	7.04933	0.04214
353.2414@7.303979	354.249	7.30398	0.042689
990.6642@7.074623	991.672	7.07462	0.042929
514.8077@7.084648	515.815	7.08465	0.043973
343.2725@7.0006227	344.28	7.00062	0.04476
588.9197@7.1805854	589.927	7.18058	0.045328
398.3507@7.1273913	399.358	7.12739	0.045871
487.3032@7.3638263	488.31	7.36383	0.047109	[M+Na]+	LysoPE	HMDB0240598	4
467.3367@7.147621	468.344	7.14762	0.048077
522.3521@7.146528	523.359	7.14653	0.055146
493.3526@7.3427606	494.36	7.34276	0.055679
339.2773@7.1260777	340.285	7.12608	0.059587
481.353@7.32184	482.36	7.32184	0.068235
523.3638@7.3955245	524.371	7.39553	0.069564	[M+H]+	LysoPC	HMDB0010384	4
